# Supplementary material for: Recent Progress in Thiazole, Thiosemicarbazone, and Semicarbazone Derivatives as Antiparasitic Agents Against Trypanosomatids and Plasmodium spp
Source: Molecules. 2025 Apr 16;30(8):1788. doi: 10.3390/molecules30081788 (PMC12029465; doi:10.3390/molecules30081788)
Supplement: Supplementary file 1 [file molecules-30-01788-s001.zip]

Archive with 1 entries (1 files):
- molecules-3575481-supplementary.pdf
